# Supplementary material for: A New Class of PSMA-617-Based Hybrid Molecules for Preoperative Imaging and Intraoperative Fluorescence Navigation of Prostate Cancer
Source: Pharmaceuticals (Basel). 2022 Feb 22;15(3):267. doi: 10.3390/ph15030267 (PMC8954540; doi:10.3390/ph15030267)
Supplement: Supplementary file 1 [file pharmaceuticals-15-00267-s001.zip]

Archive with 1 entries (1 files):
- pharmaceuticals-1544305-supplementary.pdf
